# Supplementary material for: A novel reflex cough testing device
Source: BMC Pulm Med. 2017 Jan 18;17:19. doi: 10.1186/s12890-017-0365-y (PMC5242037; doi:10.1186/s12890-017-0365-y)
Supplement: Additional file 1: — Modified reflex cough test and videofluoroscopy test. The 49 patients without previous pneumonia were classified as group A, and 21 with such a history comprised group B. Additionally, 10 healthy volunteers participated in the clinical study as the control group. The peak cough flow (PCF) of the induced cough and time until cough reflex was measured with the spirometer. Dysphasia was evaluated for the patients by VFSS. (XLSX 54 kb) [file 12890_2017_365_MOESM1_ESM.xlsx]

## Sheet: Sheet1
group	BMI	disease	PCF	time	pneumonia	VF	pneumonia after study
A	22.8329	cerebral infarction	84	6	ー	penetration	ー
A	17.3003	cerebral infarction	127.8	1	ー	aspiration	ー
A	18.0696	thalamic hemorrhage	108	1	ー	aspiration	ー
A	24.3865	alzheimer	96	1	ー	pooling	ー
A	16.9391	hypopharyngeal cancer	165	11	ー	-	ー
A	19.0266	recurrent laryngeal nerve palsy	104.4	1	ー	penetration	ー
A	20.6174	hypopharyngeal cancer	73.2	1	ー	pooling	ー
A	23.5078	parkinson disease	144	22	ー	-	ー
A	13.4024	cerebral infarction	90	1	ー	penetration	ー
A	18.5587	laryngeal cancer	75	1	ー	aspiration	ー
A	20.6174	laryngeal cancer	73.2	30	ー	aspiration	ー
A	17.4371	parkinson disease	80.4	8	ー	-	ー
A	24.4956	Wallengerg syndrome	121.2	1	ー	penetration	ー
A	23.6952	muscular sarcoidosis	151.8	1	ー	penetration	ー
A	18.7097	multiple system atrophy	163.2	1	ー	aspiration	ー
A	16.2284	progressive supranuclear palsy	120	1	ー	aspiration	＋
A	23.0104	hypopharyngeal cancer	126	8	ー	-	ー
A	20.976	parkinson disease	72	18	ー	-	ー
A	13.9578	parkinson disease	75.6	1	ー	penetration	＋
A	16.8367	parkinson disease	18.6	1	ー	-	ー
A	22.6562	amyotrophic lateral sclerosis	30	5	ー	-	ー
A	18.9703	parkinson disease	120.6	1	ー	pooling	ー
A	21.4818	multiple system atrophy	60	1	ー	-	ー
A	21.2724	maxillary cancer	83.4	2	ー	pooling	ー
A	18.9065	dermatomyositis	144	1	ー	pooling	ー
A	22.5	hypopharyngeal cancer	288	4	ー	-	ー
A	23.5237	Wallengerg syndrome	136.2	3	ー	penetration	ー
A	29.0572	spinocerebellar degeneration	115.2	2	ー	-	ー
A	15.6889	multiple system atrophy	72	4	ー	aspiration	ー
A	22.7088	hypopharyngeal cancer	240	16	ー	-	ー
A	29.7143	myathenia gravis	78.6	1	ー	-	ー
A	18.6283	oropharyngeal cancer	179.4	4	ー	-	ー
A	21.4865	dementia	89.4	1	ー	-	ー
A	17.6309	schizophrenia	390	4	ー	aspiration	ー
A	16.153	cerebral infarction	65.4	4	ー	-	ー
A	24.714	myotonic dystrophy	72	1	ー	aspiration	ー
A	20.3997	progressive supranuclear palsy	66	2	ー	aspiration	ー
A	23.5556	cerebral infarction	96	1	ー	-	ー
A	18.1879	motor neuron disease	131.4	2	ー	penetration	＋
A	20.1065	oropharyngeal cancer	81	3	ー	pooling	ー
A	23.9954	parkinson disease	109.2	2	ー	aspiration	ー
A	22.6003	asthma	96	2	ー	penetration	ー
A	24.0588	aortic aneurysm	69	4	ー	aspiration	ー
A	22.3279	mitochondrial myopathy	192	2	ー	-	ー
A	22.6562	amyotrophic lateral sclerosis	114	5	ー	penetration	ー
A	23.1385	parkinson disease	96	2	ー	-	ー
A	19.5312	pontine infarction	156	2	ー	aspiration	＋
A	15.3143	multiple system atrophy	166.8	4	ー	-	ー
A	22.1875	hypopharyngeal cancer	189	3	ー	-	ー
B	14.6485	parkinson disease	145.8	2	＋	aspiration	＋
B	17.2061	amyotrophic lateral sclerosis	56.4	16	＋	penetration	＋
B	24.9919	cerebral infarction	36.6	8	＋	-	＋
B	16.2439	COPD	12	24	＋	aspiration	＋
B	14.0739	dementia	29.4	25	＋	aspiration	＋
B	21.0222	parkinson disease	30	9	＋	aspiration	＋
B	16.1271	multiple system atrophy	21	6	＋	aspiration	＋
B	21.0222	parkinson disease	30	9	＋	aspiration	＋
B	14.2222	cerebral infarction	60	1	＋	aspiration	＋
B	25.3125	multiple system atrophy	86.4	6	＋	aspiration	＋
B	19.5312	cerebral infarction	15.6	1	＋	aspiration	＋
B	17.7462	Gaucher disease	18	10	＋	aspiration	＋
B	17.0235	parkinson disease	36	1	＋	-	ー
B	17.0703	chordoma	28.8	6	＋	penetration	＋
B	16.8367	amyotrophic lateral sclerosis	18.6	1	＋	-	＋
B	17.4209	multiple system atrophy	122.4	1	＋	aspiration	ー
B	16.6311	pneumonia	19.8	6	＋	aspiration	＋
B	14.834	recurrent laryngeal nerve palsy	109.2	1	＋	aspiration	＋
B	22.1906	parkinson disease	75	12	＋	aspiration	＋
B	20.3125	myathenia gravis	21.6	1	＋	-	ー
B	21.8427	encephalomyelitis	29.4	1	＋	pooling	＋
control	19.5918		345
control	20.0474		243
control	21.2585		126
control	20.2812		312.6
control	19.5918		288
control	20.7612		151.2
control	19.5918		288
control	22.0386		156.6
control	24.1672		359.4
control	20.8117		279.6
